# Supplementary material for: Tailoring Pectin-PLA Bilayer Film for Optimal Properties as a Food Pouch Material
Source: Polymers (Basel). 2024 Mar 5;16(5):712. doi: 10.3390/polym16050712 (PMC10933983; doi:10.3390/polym16050712)
Supplement: Supplementary file 1 [file polymers-16-00712-s001.zip]

Archive with 1 entries (1 files):
- polymers-2877809-supplementary.pdf
